# Supplementary material for: Efficacy and Safety of 5-Aminolevulinic Acid Hydrochloride Combined with Sodium Ferrous Citrate in Pediatric Patients with Leigh Syndrome and Central Nervous System Disorders: An Initial Exploratory Trial with a Double-Blind Placebo-Controlled Period, Followed by an Open-Label Period and a Subsequent Long-Term Administration Study
Source: Life (Basel). 2025 Jul 23;15(8):1168. doi: 10.3390/life15081168 (PMC12387954; doi:10.3390/life15081168)
Supplement: Supplementary file 1 [file life-15-01168-s001.zip]

Archive with 1 entries (1 files):
- life-3736708-supplementary.pdf
